# Supplementary material for: From demyelination to neurodegeneration in multiple sclerosis: reassessing the role of visual evoked potential P100-N145 amplitudes: a missing piece of the puzzle?
Source: Front Neurol. 2025 Sep 29;16:1649998. doi: 10.3389/fneur.2025.1649998 (PMC12515666; doi:10.3389/fneur.2025.1649998)
Supplement: Supplementary file 1 [file Data_Sheet_1.ZIP]

Archive with 2 entries (2 files):
- raw data
- __MACOSX/._raw data
